# Supplementary material for: Dual Targeting of Glioblastoma Cells with Bispecific Killer Cell Engagers Directed to EGFR and ErbB2 (HER2) Facilitates Effective Elimination by NKG2D-CAR-Engineered NK Cells
Source: Cells. 2024 Jan 28;13(3):246. doi: 10.3390/cells13030246 (PMC10854564; doi:10.3390/cells13030246)
Supplement: Supplementary file 1 [file cells-13-00246-s001.zip]

Archive with 1 entries (1 files):
- cells-2773275-supplementary.pdf
